# Supplementary material for: “The Disease Awareness Innovation Network” for chronic kidney disease identification in general practice
Source: J Nephrol. 2022 Jun 14;35(8):2057–65. doi: 10.1007/s40620-022-01353-6 (PMC9584961; doi:10.1007/s40620-022-01353-6)
Supplement: Supplementary file 1 — Supplementary file1 Supplementary Material 1: SQL Query executed in Millewin Environment to collect patients data from each GP database at T0 and T6. (TXT 8 KB) [file 40620_2022_1353_MOESM1_ESM.txt]

[COMMENTO]
[SQL]
select
p.codice as codice,
round((p2.data - p.nascita) / 365.257,2) as "et�",
case when p.sesso = 'F' then 'F' else 'M' end as "sesso",
(select 
text2numeric(replace(a1.ac_val,',','.'))
from 
cart_accert a1 
where 
a1.codice = p.codice
and (a1.AC_CODE = ' 565' or a1.AC_CODE = ' 731' or a1.AC_CODE = '3682' or a1.AC_DES like '%MICROAL%' or a1.AC_DES like 'ALBUMINA [U]%' or a1.AC_DES like 'ALBUMINA%URINE%')
and a1.data_open between p2.data-365 and p2.data
and not exists (select 1 from cart_accert a2 where a2.codice = p.codice and (a2.AC_CODE = ' 565' or a2.AC_CODE = ' 731' or a2.AC_CODE = '3682' or a2.AC_DES like '%MICROAL%' or a2.AC_DES like 'ALBUMINA [U]%' or a2.AC_DES like 'ALBUMINA%URINE%') 
and ((a2.data_open > a1.data_open) or (a2.data_open = a1.data_open and a2.rowid > a1.rowid)))     
) as "UACR 12m",
(select 
coalesce(max(1.0),0.0)
from 
cart_accert a1 
where 
a1.codice = p.codice
and (a1.AC_CODE = ' 565' or a1.AC_CODE = ' 731' or a1.AC_CODE = '3682' or a1.AC_DES like '%MICROAL%' or a1.AC_DES like 'ALBUMINA [U]%' or a1.AC_DES like 'ALBUMINA%URINE%')
and text2numeric(replace(a1.ac_val,',','.')) > 30
and a1.data_open between p2.data-365 and p2.data
and not exists (select 1 from cart_accert a2 where a2.codice = p.codice and (a2.AC_CODE = ' 565' or a2.AC_CODE = ' 731' or a2.AC_CODE = '3682' or a2.AC_DES like '%MICROAL%' or a2.AC_DES like 'ALBUMINA [U]%' or a2.AC_DES like 'ALBUMINA%URINE%') 
and ((a2.data_open > a1.data_open) or (a2.data_open = a1.data_open and a2.rowid > a1.rowid)))     
) as "UACR mag 30 12m",
(select 
text2numeric(replace(a1.ac_val,',','.'))
from 
cart_accert a1 
where 
a1.codice = p.codice
and (a1.AC_CODE = '6275')
and a1.data_open between p2.data-365 and p2.data     
and not exists (select 1 from cart_accert a2 where a2.codice = p.codice and a2.AC_CODE = '6275' and ((a2.data_open > a1.data_open) or (a2.data_open = a1.data_open and a2.rowid > a1.rowid))) 
) as "Egfr 12m",
(select 
coalesce(max(1.0),0.0)
from 
cart_accert a1 
where 
a1.codice = p.codice
and (a1.AC_CODE = '6275')
and text2numeric(replace(a1.ac_val,',','.')) < 60.0
and a1.data_open between p2.data-365 and p2.data     
and not exists (select 1 from cart_accert a2 where a2.codice = p.codice and a2.AC_CODE = '6275' and ((a2.data_open > a1.data_open) or (a2.data_open = a1.data_open and a2.rowid > a1.rowid))) 
) as "eGFR min 60 12m",
(select 
coalesce(max(1.0),0.0)
from 
cart_pazpbl a1 
where 
a1.codice = p.codice
and (cp_code like '250%' and cp_code not in ('250.01', '250.61', '250.83', '250.31', '250.33', '250.03', '250.11', '250.13', '250.21', '250.23', '250.81', '250.91', '250.71', '250.41', '250.51', '250.93', '250.73', '250.63', '250.53', '250.43'))
) as "DMT2",
(select 
coalesce(max(1.0),0.0)
from 
cart_accert a1 
where 
a1.codice in (select 
distinct a1.codice
from 
cart_pazpbl a1 
where 
a1.codice = p.codice
and (cp_code like '250%' and cp_code not in ('250.01', '250.61', '250.83', '250.31', '250.33', '250.03', '250.11', '250.13', '250.21', '250.23', '250.81', '250.91', '250.71', '250.41', '250.51', '250.93', '250.73', '250.63', '250.53', '250.43'))
)
and (a1.AC_CODE = '6275')
and coalesce(a1.ac_val, '') > ''
and a1.data_open between p2.data-365 and p2.data
) as "DMT2 e EGFR 12m",
(select 
coalesce(max(1.0),0.0)
from 
cart_accert a1 
where 
a1.codice in (select 
distinct a1.codice
from 
cart_pazpbl a1 
where 
a1.codice = p.codice
and (cp_code like '250%' and cp_code not in ('250.01', '250.61', '250.83', '250.31', '250.33', '250.03', '250.11', '250.13', '250.21', '250.23', '250.81', '250.91', '250.71', '250.41', '250.51', '250.93', '250.73', '250.63', '250.53', '250.43'))
)
and (a1.AC_CODE = ' 565' or a1.AC_CODE = ' 731' or a1.AC_CODE = '3682' or a1.AC_DES like '%MICROAL%' or a1.AC_DES like 'ALBUMINA [U]%' or a1.AC_DES like 'ALBUMINA%URINE%')
and coalesce(a1.ac_val, '') > ''
and a1.data_open between p2.data-365 and p2.data
) as "DMT2 e UACR 12m",
(select 
coalesce(max(1.0),0.0)
from 
cart_pazpbl a1 
where 
a1.codice = p.codice
and (cp_code like '401%' or cp_code like '402%')
) as "ipertensione",
(select 
coalesce(max(1.0),0.0)
from 
cart_accert a1 
where 
a1.codice in (select 
distinct a1.codice
from 
cart_pazpbl a1 
where 
a1.codice = p.codice
and (cp_code like '401%' or cp_code like '402%')
)
and (a1.AC_CODE = '6275')
and coalesce(a1.ac_val, '') > ''
and a1.data_open between p2.data-365 and p2.data
) as "ipertensione e EGFR 12m",
(select 
coalesce(max(1.0),0.0)
from 
cart_accert a1 
where 
a1.codice in (select 
distinct a1.codice
from 
cart_pazpbl a1 
where 
a1.codice = p.codice
and (cp_code like '401%' or cp_code like '402%')
)
and (a1.AC_CODE = ' 565' or a1.AC_CODE = ' 731' or a1.AC_CODE = '3682' or a1.AC_DES like '%MICROAL%' or a1.AC_DES like 'ALBUMINA [U]%' or a1.AC_DES like 'ALBUMINA%URINE%')
and coalesce(a1.ac_val, '') > ''
and a1.data_open between p2.data-365 and p2.data
) as "ipertensione e UACR 12m",
(select 
coalesce(max(1.0),0.0)
from 
cart_pazpbl a1 
where 
a1.codice = p.codice
and (cp_code like '428%')
) as "scompenso card",
(select 
coalesce(max(1.0),0.0)
from 
cart_pazpbl a1 
where 
a1.codice = p.codice
and (cp_code = '585')
) as "CKD",
(select 
round((p2.data - p.nascita) / 365.257,2)
from 
pazienti a1 
where 
a1.codice in (select 
distinct a1.codice
from 
cart_pazpbl a1 
where 
a1.codice = p.codice
and (cp_code = '585')
)
) as "et� CKD",
(select 
coalesce(max(1.0),0.0)
from 
cart_pazpbl a1 
where 
a1.codice in (select 
distinct a1.codice
from 
cart_pazpbl a1 
where 
a1.codice = p.codice
and (cp_code = '585')
)
and (cp_code like '250%' and cp_code not in ('250.01', '250.61', '250.83', '250.31', '250.33', '250.03', '250.11', '250.13', '250.21', '250.23', '250.81', '250.91', '250.71', '250.41', '250.51', '250.93', '250.73', '250.63', '250.53', '250.43'))
) as "CKD e DMT2",
(select 
coalesce(max(1.0),0.0)
from 
cart_pazpbl a1 
where 
a1.codice in (select 
distinct a1.codice
from 
cart_pazpbl a1 
where 
a1.codice = p.codice
and (cp_code = '585')
)
and (cp_code like '401%' or cp_code like '402%')
) as "CKD e ipertensione",
(select 
coalesce(max(1.0),0.0)
from 
cart_accert a1 
where 
a1.codice in (select 
distinct a1.codice
from 
cart_pazpbl a1 
where 
a1.codice = p.codice
and (cp_code = '585')
)
and (a1.AC_CODE = '6275')
and coalesce(a1.ac_val, '') > ''
and a1.data_open between p2.data-365 and p2.data
) as "CKD e EGFR 12m",
(select 
coalesce(max(1.0),0.0)
from 
cart_accert a1 
where 
a1.codice in (select 
distinct a1.codice
from 
cart_pazpbl a1 
where 
a1.codice = p.codice
and (cp_code = '585')
)
and (a1.AC_CODE = ' 565' or a1.AC_CODE = ' 731' or a1.AC_CODE = '3682' or a1.AC_DES like '%MICROAL%' or a1.AC_DES like 'ALBUMINA [U]%' or a1.AC_DES like 'ALBUMINA%URINE%')
and coalesce(a1.ac_val, '') > ''
and a1.data_open between p2.data-365 and p2.data
) as "CKD e UACR 12m",
(select 
coalesce(max(1.0),0.0)
from 
cart_terap a1 
where 
a1.codice in (select 
distinct a1.codice
from 
cart_pazpbl a1 
where 
a1.codice = p.codice
and (cp_code = '585')
)
and (a1.co_atc like 'C09%')
) as "CKD e RAASI",
(select 
coalesce(max(1.0),0.0)
from 
cart_terap a1 
where 
a1.codice in (select 
distinct a1.codice
from 
cart_pazpbl a1 
where 
a1.codice = p.codice
and (cp_code = '585')
)
and (a1.co_atc like 'M01A%' or a1.co_atc like 'M01B%')
) as "CKD e FANS"
from
(select cast('2021-04-30' as date) as data, codice from pazienti) as p2,
v_utenti u,
pazienti p,
nos_002 n
where
n.codice = p.codice 
and u.userid = n.pa_medi
and n.codice = p2.codice
and (n.pa_dscelta is not null and n.pa_dscelta <= p2.data)
and (n.pa_drevoca is null or n.pa_drevoca > p2.data)
and p.pa_convenzione = 'S'
and u.codice_regionale = 'XXXXXX'
